# Supplementary material for: Sequencing error profiles of Illumina sequencing instruments
Source: NAR Genom Bioinform. 2021 Mar 27;3(1):lqab019. doi: 10.1093/nargab/lqab019 (PMC8002175; doi:10.1093/nargab/lqab019)
Supplement: lqab019_Supplemental_Files [file lqab019_supplemental_files.zip]

Archive with 3 entries (3 files):
- SupplementalFigures.pdf
- Supplementary file.docx
- Supplementary Tables.xlsx
