# Supplementary material for: Sequencing error profiles of Illumina sequencing instruments
Source: NAR Genom Bioinform. 2021 Mar 27;3(1):lqab019. doi: 10.1093/nargab/lqab019 (PMC8002175; doi:10.1093/nargab/lqab019)
Supplement: lqab019_Supplemental_Files [file lqab019_supplemental_files.zip › Supplementary Tables.xlsx]

## Sheet: Table S1
Number of runs by sequencing machine for all E. coli data in the SRA as of 2020-08-31
Platform	Model	Runs
ILLUMINA	Illumina MiSeq	75118
ILLUMINA	Illumina HiSeq 2500	36034
ILLUMINA	Illumina HiSeq 2000	18483
ILLUMINA	HiSeq X Ten	16921
ILLUMINA	NextSeq 500	16471
ILLUMINA	Illumina HiSeq 4000	7339
ILLUMINA	Illumina Genome Analyzer IIx	1582
ILLUMINA	Illumina NovaSeq 6000	1375
ILLUMINA	Illumina HiSeq X Ten	1257
ILLUMINA	NextSeq 550	1107
ILLUMINA	Illumina Genome Analyzer II	839
ILLUMINA	unspecified	619
ILLUMINA	HiSeq X Five	560
ILLUMINA	Illumina HiSeq 1500	443
ILLUMINA	Illumina HiSeq 3000	362
ILLUMINA	Illumina HiSeq 1000	291
ILLUMINA	Illumina MiniSeq	237
ILLUMINA	Illumina Genome Analyzer	210
ILLUMINA	Illumina HiScanSQ	44
ILLUMINA	Illumina iSeq 100	14
ILLUMINA	TOTAL	179306
OXFORD_NANOPORE	GridION	901
OXFORD_NANOPORE	MinION	646
OXFORD_NANOPORE	TOTAL	1547
PACBIO_SMRT	PacBio RS	1425
PACBIO_SMRT	PacBio RS II	564
PACBIO_SMRT	Sequel	158
PACBIO_SMRT	Sequel II	7
PACBIO_SMRT	TOTAL	2154
ION_TORRENT	Ion Torrent PGM	281
ION_TORRENT	Ion Torrent Proton	184
ION_TORRENT	Ion S5 XL	31
ION_TORRENT	Ion S5	24
ION_TORRENT	Ion Torrent S5	7
ION_TORRENT	Ion Torrent S5 XL	6
ION_TORRENT	TOTAL	533
BGISEQ	BGISEQ-500	68
BGISEQ	TOTAL	68
LS454	454 GS FLX Titanium	751
LS454	454 GS FLX	305
LS454	454 GS FLX+	54
LS454	454 GS 20	27
LS454	454 GS Junior	25
LS454	454 GS	2
LS454	TOTAL	1164
ABI_SOLID	AB 5500xl Genetic Analyzer	229
ABI_SOLID	AB SOLiD 4 System	85
ABI_SOLID	AB 5500 Genetic Analyzer	60
ABI_SOLID	AB SOLiD System 3.0	39
ABI_SOLID	AB SOLiD System	5
ABI_SOLID	AB SOLiD System 2.0	1
ABI_SOLID	AB SOLiD 4hq System	1
ABI_SOLID	TOTAL	420
CAPILLARY	AB 3730xL Genetic Analyzer	761
CAPILLARY	AB 310 Genetic Analyzer	66
CAPILLARY	AB 3500 Genetic Analyzer	2
CAPILLARY	AB 3730 Genetic Analyzer	1
CAPILLARY	TOTAL	830
TOTAL	TOTAL	186022

## Sheet: Table S2
Submitters represented in the analysis: SRA runs with sufficient overlap
	Instrument	Example run	Count	Center	Lab	Contact
	MiSeq	Total	212
1	MiSeq	ERR2868175	2		Euro. Nuc. Archive	Euro. Nuc. Archive
2	MiSeq	ERR2686034	2	Inst. of Tech., Univ. of Tartu	Euro. Nuc. Archive	Euro. Nuc. Archive
3	MiSeq	DRR021342	1	RIKEN_QBC	Lab. for multiscale biosystem dynamics	Lab. for multiscale biosystem dynamics
4	MiSeq	DRR036001	1	WASEDA	Haruko Takeyama lab	Haruko Takeyama lab
5	MiSeq	DRR058068	1	NIG	Microbial Genetics Lab., Genetics Strains Re	Microbial Genetics Lab., Genetics Strains Re
6	MiSeq	DRR065947	1	NIID	Lab. of Bacterial Genomics, Pathogen Genomic	Lab. of Bacterial Genomics, Pathogen Genomic
7	MiSeq	DRR066639	1	TSUKUBA	Environmental Molecular Microbiology, Faculty of l	Environmental Molecular Microbiology, Faculty of l
8	MiSeq	DRR075635	1	NCGM	Dept. of Infectious Diseases, Nat. Center	Dept. of Infectious Diseases, Nat. Center
9	MiSeq	DRR075951	1	RIKEN_QBC	Lab. for Multiscale Biosystem Dynamics	Lab. for Multiscale Biosystem Dynamics
10	MiSeq	DRR077337	1	NIID	Dept. of Bacteriology, Nat. Inst. of	Dept. of Bacteriology, Nat. Inst. of
11	MiSeq	DRR078802	1	WASEDA	Haruko Takeyama	Haruko Takeyama
12	MiSeq	DRR086872	1	NCGM	Dept. of Infectious Diseases	Dept. of Infectious Diseases
13	MiSeq	DRR092871	1	KYOTO_GM	Clinical Lab. Medicine, Kyoto Univ. Gra	Clinical Lab. Medicine, Kyoto Univ. Gra
14	MiSeq	DRR093006	1	TUM-MID	Dept. of Microbiology and Infectious Diseases	Dept. of Microbiology and Infectious Diseases
15	MiSeq	DRR099822	1	OSAKA_IST	Metabolic Engineering Lab, Dept. of Bioinform	Metabolic Engineering Lab, Dept. of Bioinform
16	MiSeq	DRR100985	1	KYOTO_ENG	Environmental Risk Assessment Group, Dept. of	Environmental Risk Assessment Group, Dept. of
17	MiSeq	DRR120522	1	JAMSTEC	Research and Development Center for Marine Bioscie	Research and Development Center for Marine Bioscie
18	MiSeq	DRR138475	1	OSAKA_HOSP	Division of Infection Control and Prevention	Division of Infection Control and Prevention
19	MiSeq	DRR159855	1	KYUSHU	Microbiology, Graduate School of Medical Sciences,	Microbiology, Graduate School of Medical Sciences,
20	MiSeq	ERR1095123	1	Univ. Of Aberdeen	Euro. Nuc. Archive	Euro. Nuc. Archive
21	MiSeq	ERR1149378	1	The Roslin Inst.	Euro. Nuc. Archive	Euro. Nuc. Archive
22	MiSeq	ERR1474546	1	Inst. For Molecular Bioscience Uq	Euro. Nuc. Archive	Euro. Nuc. Archive
23	MiSeq	ERR1544896	1	Statens Serum Institut	Euro. Nuc. Archive	Euro. Nuc. Archive
24	MiSeq	ERR1551798	1	Utrecht Univ.	Euro. Nuc. Archive	Euro. Nuc. Archive
25	MiSeq	ERR1617848	1	Amphia Hospital	Euro. Nuc. Archive	Euro. Nuc. Archive
26	MiSeq	ERR1725935	1	The Westmead Inst. for Medical Research and Ma	Euro. Nuc. Archive	Euro. Nuc. Archive
27	MiSeq	ERR1755174	1	RJ	Euro. Nuc. Archive	Euro. Nuc. Archive
28	MiSeq	ERR1755547	1	Centre for Genomic Epidemiology, Nat. Food Ins	Euro. Nuc. Archive	Euro. Nuc. Archive
29	MiSeq	ERR1857335	1	Inst. of Microbiology and Infection School of	Euro. Nuc. Archive	Euro. Nuc. Archive
30	MiSeq	ERR1912619	1	Dept. of Paediatric Medicine, Oslo Univ.	Euro. Nuc. Archive	Euro. Nuc. Archive
31	MiSeq	ERR2019972	1	Istituto Superiore Di Sanita	Euro. Nuc. Archive	Euro. Nuc. Archive
32	MiSeq	ERR2044810	1	Scientific Insitute of Public Health	Euro. Nuc. Archive	Euro. Nuc. Archive
33	MiSeq	ERR2184786	1	Norwegian Inst. Of Public Health	Euro. Nuc. Archive	Euro. Nuc. Archive
34	MiSeq	ERR2204731	1	Univ. Medical Center Groningen	Euro. Nuc. Archive	Euro. Nuc. Archive
35	MiSeq	ERR2205887	1	Robert Koch-Inst.	Euro. Nuc. Archive	Euro. Nuc. Archive
36	MiSeq	ERR2223700	1	NVRI	Euro. Nuc. Archive	Euro. Nuc. Archive
37	MiSeq	ERR2531853	1	Univ. Of Nottingham	Euro. Nuc. Archive	Euro. Nuc. Archive
38	MiSeq	ERR2540224	1	IZSLT (Istituto Zooprofilattico Sperimentale del L	Euro. Nuc. Archive	Euro. Nuc. Archive
39	MiSeq	ERR2602229	1	Univ. Of Helsinki	Euro. Nuc. Archive	Euro. Nuc. Archive
40	MiSeq	ERR2703302	1	Univ. Of Copenhagen	Euro. Nuc. Archive	Euro. Nuc. Archive
41	MiSeq	ERR271292	1	SC
42	MiSeq	ERR2775915	1	RIVM - Nat. Inst. for Public Health and th	Euro. Nuc. Archive	Euro. Nuc. Archive
43	MiSeq	ERR2796933	1	Biozentrum, Univ. Of Basel	Euro. Nuc. Archive	Euro. Nuc. Archive
44	MiSeq	ERR3140431	1	Dept. of Medical Microbiology, Stavanger Univ	Euro. Nuc. Archive	Euro. Nuc. Archive
45	MiSeq	ERR3140739	1	Univ. Of M?Nster	Euro. Nuc. Archive	Euro. Nuc. Archive
46	MiSeq	ERR3317749	1	Robert Koch Institut	Euro. Nuc. Archive	Euro. Nuc. Archive
47	MiSeq	ERR3449876	1	UCD-CFS	Euro. Nuc. Archive	Euro. Nuc. Archive
48	MiSeq	ERR3510698	1	Centre for Translational Microbiome Research (CTMR	Euro. Nuc. Archive	Euro. Nuc. Archive
49	MiSeq	ERR3537789	1	Wadsworth Center	Euro. Nuc. Archive	Euro. Nuc. Archive
50	MiSeq	ERR355891	1	IFH_MS	Inst. Hygiene, sequencing laboratory	Inst. Hygiene, sequencing laboratory
51	MiSeq	ERR580964	1	WWU
52	MiSeq	ERR654983	1	Delft Univ. Of Tech.
53	MiSeq	ERR658230	1	Statens Serum Institut
54	MiSeq	ERR738830	1	CGS-GL
55	MiSeq	ERR883742	1	Univ. Hospital Muenster	Euro. Nuc. Archive	Euro. Nuc. Archive
56	MiSeq	ERR968337	1	Trinity College	Euro. Nuc. Archive	Euro. Nuc. Archive
57	MiSeq	SRR10002669	1	Univ. of Nebraska Medical Center	Pathology and Microbiology	Baha Abdalhamid
58	MiSeq	SRR10013887	1	Nat. Microbiology Lab. at Guelph	Public Health Agency of Canada	John H. E. Nash
59	MiSeq	SRR10057900	1	Univ. of Sao Paulo	Intitute of Biomedical Science	Nilton Lincopan
60	MiSeq	SRR10076548	1	USDA-ARS Nat. Animal Disease Center	VPRU	Sarah Shore
61	MiSeq	SRR10099940	1	Food and Drug Administration-College Park	ORS/DM/MMSB	Narjol Gonzalez-Escalona
62	MiSeq	SRR1030395	1	Instituto Gulbenkian Ciencia	Evolutionary Biology	Ana Sousa
63	MiSeq	SRR1186325	1	Arizona State Public Health Lab		FDA/CFSAN:justin payne
64	MiSeq	SRR1198948	1	Minnesota Dept. of Health		FDA/CFSAN:justin payne
65	MiSeq	SRR1301200	1	BaseSpace		Michael Valentine
66	MiSeq	SRR1509643	1	Univ. of California San Diego		Haythem Latif
67	MiSeq	SRR1554984	1	ithree institute		Ethan Wyrsch
68	MiSeq	SRR1570182	1	EDLB-CDC	Enteric Diseases Lab. Branch	Rebecca Lindsey
69	MiSeq	SRR1613986	1	SUDB-QL	Quake	Iwijn De Vlaminck
70	MiSeq	SRR1731953	1	Harvard Medical School	George Church Lab	Stephanie Yaung
71	MiSeq	SRR1781795	1	Canadian Food Inspection Agency	Ottawa Carling Lab.	James Markell
72	MiSeq	SRR1795508	1	EDLB-CDC	Enteric Diseases Lab. Branch	Darlene Wagner
73	MiSeq	SRR1867741	1	Alberta Agriculture and Rural Developmen		Lisa Tymensen
74	MiSeq	SRR1909695	1	Alberta Agriculture and Rural Development	Irrigation and Farm Water Division	Lisa Tymensen
75	MiSeq	SRR1947852	1	Michigan State Univ.	Microbial Evolution Lab.	Pallavi Singh
76	MiSeq	SRR2001748	1	MILAB		Bolotin Dmitry
77	MiSeq	SRR2102295	1	USDA FSIS	USDA FSIS	Glenn Tillman
78	MiSeq	SRR2176280	1	FDA/CFSAN	ORS/DM/MMSB	ORS/DM/MMSB
79	MiSeq	SRR2239631	1	FDA	CVM	FDA CVM
80	MiSeq	SRR2244250	1	Univ. of KwaZulu Natal	John	John Osei Sekyere
81	MiSeq	SRR2409967	1	Instituto Gulbenkian de Ciência	Evolutionary Biology	Jorge de Sousa
82	MiSeq	SRR2420884	1	IGC	Evolutionary Biology	Ana Sousa
83	MiSeq	SRR2544681	1	FDA
84	MiSeq	SRR2601697	1	Instituto Gulbenkian de Ciência	Evolutionary Biology	João Batista
85	MiSeq	SRR2724108	1	Norwegian Nat. Advisory Unit on Detection of A	Univ. Hospital of North Norway, Dept. of Micr	Univ. Hospital of North Norway, Dept. of Micr
86	MiSeq	SRR2761515	1	The Univ. of Texas at Austin	Molecular Biosciences	Molecular Biosciences
87	MiSeq	SRR2767734	1	Anses	AVB	AVB
88	MiSeq	SRR2921970	1	GEO		Gene Expression Omnibus (GEO), NCBI, NLM, NIH, htt
89	MiSeq	SRR2970676	1	Univ. of Oxford	Nuffield Dept. of Medicine	Nuffield Dept. of Medicine
90	MiSeq	SRR2976832	1	Brigham & Women's Hospital
91	MiSeq	SRR3018390	1	FDA/CFSAN	Cfsan-Ors-Dm-Mmsb	Cfsan-Ors-Dm-Mmsb
92	MiSeq	SRR3040688	1	Alberta Provincial Lab. for Public Health	Bacterial Typing Unit	Bacterial Typing Unit
93	MiSeq	SRR3144118	1	Harvard Univ.	Xie	David Lee
94	MiSeq	SRR3195839	1	United State Dept. of Agriculture	Meat Safety and Quality Research Unit	Meat Safety and Quality Research Unit
95	MiSeq	SRR3202030	1	Middle Tennessee State Univ.		Rebecca Seipelt-Thiemann
96	MiSeq	SRR3241811	1	USDA-FSIS		Glenn Tillman
97	MiSeq	SRR3242018	1	CDC-CEMB
98	MiSeq	SRR3473864	1	Instituto Gulbenkian de Ciencia	Evolutionary Biology Lab	Evolutionary Biology Lab
99	MiSeq	SRR3479287	1	Univ. of Colorado - Boulder	Chemical and Biological Engineering	Anushree Chatterjee
100	MiSeq	SRR3480971	1	Kenyon College	Dept. of Biology	Dept. of Biology
101	MiSeq	SRR3584989	1	Walter Reed Army Inst. of Research	Multidrug Resistant Organism Repository and Survei	Multidrug Resistant Organism Repository and Survei
102	MiSeq	SRR3608507	1	CeBiTec Bielefeld	Microbiology of Sustainable Energy Production	Halina Tegetmeyer
103	MiSeq	SRR3715289	1	edlb-cdc	Enteric Diseases Lab. Branch	Enteric Diseases Lab. Branch
104	MiSeq	SRR3742542	1	Health Canada	Bureau of Microbial Hazards	Jennifer Ronholm
105	MiSeq	SRR3929023	1	Emory Univ.	Gerardo Lab	Tom de Man
106	MiSeq	SRR3982215	1	CDC-DHQP-CEMB
107	MiSeq	SRR3999088	1	ModMedMicOxford
108	MiSeq	SRR4036810	1	TGen North
109	MiSeq	SRR4111264	1	Arizona State Univ.	School of Life Sciences	School of Life Sciences
110	MiSeq	SRR4191396	1	Univ. of Tech. Sydney	Molecular & Genomic Microbiology, The ithree inst	Ricaurte Alejandro Marquez-Ortiz
111	MiSeq	SRR4241821	1	Australian Nat. Univ.	Evolution, Ecology and Genetics	Belinda Lallawmkimi Vangchhia
112	MiSeq	SRR4289227	1	Institue of Microbiology, Chinese Academy of Scien	CAS Key Lab. of Pathogenic Microbiology and	Yuqing Feng
113	MiSeq	SRR4299799	1	edlb-cdc	Enteric Diseases Lab. Branch	edlb-cdc service
114	MiSeq	SRR4301505	1	United State Dept. of Agriculture	Meat Safety and Quality Research Unit	James L Bono
115	MiSeq	SRR4302138	1	Tan Tock Seng Hospital	IIDE	Wei Xin Khong
116	MiSeq	SRR4997082	1	Technical Univ. of Denmark, Nat. Veterina	Section for Bacteriology, Pathology and Parasitolo	Troels Ronco
117	MiSeq	SRR5168391	1	NISC		Morgan Park
118	MiSeq	SRR5237400	1	Brigham & Women's Hospital	Pathology	Xiaomin Zhao
119	MiSeq	SRR5252311	1	The Univ. of Texas at Austin	Molecular Biosciences	Jeffrey E Barrick
120	MiSeq	SRR5278308	1	Agriculture and Agri-Food Canada	GFRD	Muhammad Attiq Rehman
121	MiSeq	SRR5328644	1	South China Agricultural Univ.		Xing-Ping Li
122	MiSeq	SRR5386010	1	North Dakota State Univ.	Microbiological Sciences	Teresa Bergholz
123	MiSeq	SRR5430177	1	UC San Diego	Bioengineering	Jonathan Monk
124	MiSeq	SRR5470047	1	CFSAN		fda service
125	MiSeq	SRR5481546	1	California Dept. of Public Health	Microbial Disease Lab. Program	Varvara K Kozyreva
126	MiSeq	SRR5493709	1	Univ. of Canterbury	School of Biological Sciences	Nicole Elizabeth Wheeler
127	MiSeq	SRR5512150	1	The Australian Nat. Univ.	Research School of Biology	David Michael Gordon
128	MiSeq	SRR5527242	1	Instituto Gulbenkian de Ciencia	Evolutionary Biology	Jorge Moura de Sousa
129	MiSeq	SRR5527727	1	NNF-CFB DTU	NNF-CFB-DTU	Rachel Amanda Hickman
130	MiSeq	SRR5629433	1	USDA-ARS-Nat. Animal Disease Center	Infectious Bacterial Diseases	Tyler C Thacker
131	MiSeq	SRR5666068	1	Korea Research Inst. of Bioscience and Biotech	Infectious Disease Research Center	Haeyoung Jeong
132	MiSeq	SRR5666624	1	Centers for Disease Control and Prevention	Clinical and Environmental Microbiology Branch	Adrian Lawsin
133	MiSeq	SRR5805010	1	NIH Clinical Center	Dept. of Lab. Medicine	Pavel P Khil
134	MiSeq	SRR5821465	1	Univ. of Queensland	School of Chemistry and Molecular Biosciences	Brian Forde
135	MiSeq	SRR587217	1	MFPL	CeBiTec	Sebastian Jünemann
136	MiSeq	SRR5886045	1	mEpilab, Massey Univ.	The Inst. of Veterinary, Animal and Biomedical	Andrew Springer Browne
137	MiSeq	SRR5927226	1	USDA	ARS	Gian Marco Baranzoni
138	MiSeq	SRR5936527	1	Univ. of Queensland	UQ Centre for Clinical Research	Patrick Harris
139	MiSeq	SRR6118146	1	U.S. Dept. of Agriculture	Agricultural Research Service: Eastern Regional Re	Erin Reichenberger
140	MiSeq	SRR6123469	1	Institut for Medizinische Mikrobiologie	Microbilogy	Hiren Ghosh
141	MiSeq	SRR6154935	1	Canadian Food Inspection Agency	Research and Development, Science Branch	Catherine Carrillo
142	MiSeq	SRR6197658	1	Technical Univ. of Denmark	Novo Nordisk Foundation Center for Biosustainabili	Lejla Imamovic
143	MiSeq	SRR6224590	1	Univ. of Muenster	Inst. of Hygiene	Ulrich Dobrindt
144	MiSeq	SRR6281327	1	CNRS	IBPC (UMR7099)	Federica Angius
145	MiSeq	SRR6321260	1	NHS Lothian	Scottish E.coliO157/STEC Reference Lab.	Anne Holmes
146	MiSeq	SRR6376576	1	USGS	Alaska Science Center	Christina Ahlstrom
147	MiSeq	SRR6409916	1	Univ. College Dublin	Veterinary Medicine	Damien Farrell
148	MiSeq	SRR6451073	1	Instituto Gulbenkian de Ciencia	Evolutionary Biology	Joao Barroso-Batista
149	MiSeq	SRR6456913	1	UWML	Miller Lab.	Eli Weiss
150	MiSeq	SRR6507244	1	delphine_lariviere's shared submissions	Dept. of biochemistry and molecular, biology,	Delphine Marie Lariviere
151	MiSeq	SRR6703042	1	Carleton Univ.	Biology	Alex Wong
152	MiSeq	SRR6750083	1	Linkoping Univ.	Clinical and Experimental Medicine	Bjorn Berglund
153	MiSeq	SRR6764110	1	FDA/CFSAN	Cfsan-Ors-Dm-Mmsb	Narjol Gonzalez-Escalona
154	MiSeq	SRR6804878	1	North West Univ. Potchefstroom	Unit for Environmental Science and Management: Mic	Daniel Gonzalez-Ibeas
155	MiSeq	SRR6818582	1	Univ. Medical Center Groningen	Medical Microbiology	Silvia Garcia-Cobos
156	MiSeq	SRR6891487	1	Univ. of Maryland	JIFSAN	Xin Gao
157	MiSeq	SRR6892760	1	Columbia Univ.	Division of Infectious Diseases	Nenad Macesic
158	MiSeq	SRR7091281	1	Seqomics Ltd	Bioinformatics Dept.	Balazs Balint
159	MiSeq	SRR7195285	1	edlb-cdc		edlb-cdc service
160	MiSeq	SRR7211942	1	Univ. of Bath	Biology and Biochemistry	Ben Pascoe
161	MiSeq	SRR7213661	1	Iowa State Univ.	Dept. of Veterinary Diagnostic and Production	Fengwei Jiang
162	MiSeq	SRR7250902	1	Univ. of New South Wales	School of Biotech. and Biomolecular Sciences	Ruiting Lan
163	MiSeq	SRR7278569	1	Texas A&M Univ.	Veterinary Integrative Biosciences	Keri Norman
164	MiSeq	SRR733099	1	UT Austin	Barrick	Jeffrey Barrick
165	MiSeq	SRR7435861	1	Canadian Food Inspection Agency	Research and Development, Science Branch	Catherine D Carrillo
166	MiSeq	SRR7475455	1	Columbia Univ.	Systems Biology	German A Plata
167	MiSeq	SRR7631959	1	Bernhard Palsson Lab at UCSD	Bioengineering	Jonathan Pekar
168	MiSeq	SRR7644830	1	AgResearch Limited	Food & Bio-based Products	Adrian Cookson
169	MiSeq	SRR7656066	1	CFSAN	CFSAN	Maria Sanchez Leon
170	MiSeq	SRR7685995	1	Penn State Univ.	Biochemistry and Molecular Biology	Han Mei
171	MiSeq	SRR7690027	1	Kenyon College	Dept. of Biology	Joan L Slonczewski
172	MiSeq	SRR7699085	1	Univ. of Georgia	Population Health	Daniel Ward Nielsen
173	MiSeq	SRR7757609	1	Hvidovre Hospital - Univ. of Copenhagen	Clinical Microbiology	Heidi Gumpert
174	MiSeq	SRR7758899	1	Univ. of Minnesota	Veterinary and Biomedical Sciences	Timothy J Johnson
175	MiSeq	SRR7788551	1	Government of Canada	R&D	Andrew Low
176	MiSeq	SRR7790724	1	CSIRO Agriculture and Food	Food Safety and Stability	Glen Mellor
177	MiSeq	SRR7815230	1	UC San Diego	Bioengineering	Colton J Lloyd
178	MiSeq	SRR7819026	1	Univ. of Aberdeen	School of Biological Sciences	Norval Strachan
179	MiSeq	SRR7840049	1	Univ. of Michigan	Microbiology and Immunology	Ali Mohammed Pirani
180	MiSeq	SRR8082143	1	Univ. of Texas at San Antonio	Biology	Anna Allue Guardia
181	MiSeq	SRR8162810	1	McMaster Univ.	Biochemistry and biomedical sciences	Wael Elhenawy
182	MiSeq	SRR8186688	1	FDA ORA	San Francisco Lab.	Yun Wu
183	MiSeq	SRR8238186	1	Massey Univ.	Inst. of Fundamental Sciences	Vuong Van Hung Le
184	MiSeq	SRR8268071	1	Canadian Food Inspection Agency	R&D	Andrew Low
185	MiSeq	SRR8306314	1	JMI Laboratories	Molecular	Andrew Davis
186	MiSeq	SRR8486178	1	Broad Inst.	Infectious Disease and Microbiome Program	Jonathan Michael Stokes
187	MiSeq	SRR8517669	1	SRCAMB	Science Dept.	Alexander Bogun
188	MiSeq	SRR8573926	1	universite paris Diderot site bichat	Microbiology	Andre birgy
189	MiSeq	SRR8625612	1	Microbiological Diagnostic Unit		Anders Goncalves da Silva
190	MiSeq	SRR8639466	1	Univ. of KwaZulu-Natal (UKZN), South Africa	Pharmaceutical microbiology	Daniel Gyamfi Amoako
191	MiSeq	SRR8832574	1	Li Lab - MIT	Biology	Darren John Parker
192	MiSeq	SRR8836034	1	Univ. of Illinois at Urbana-Champaign	Civil and Environmental Engineering	Yue Xing
193	MiSeq	SRR8874461	1	Universite Libre de Bruxelles	Cell. & Mol. Microbiol.	Nathan Fraikin
194	MiSeq	SRR8924682	1	Penn State Univ.	Food Science	Hillary M Figler
195	MiSeq	SRR8946395	1	Kiel Univ.	Inst. of Microbiology	Tanita Wein
196	MiSeq	SRR9041545	1	Univ. of Sharjah	Infectious Diseases and Anti-Infective therapy Res	Mohamed Ezzat El Zowalaty
197	MiSeq	SRR941832	1	Research Center Borstel		Uwe Mamat
198	MiSeq	SRR9619947	1	Robert Koch Inst.	NG1: Microbial Bioinformatics	Felix Hartkopf
199	MiSeq	SRR9640531	1	South Dakota State Univ.	Veterinary and Biomedical Sciences	Joy Scaria
200	MiSeq	SRR9663517	1	Univ. of Veterinary and Pharmaceutical Scienc	Dept. of Biology and Wildlife Diseases	Adam Valcek
201	MiSeq	SRR9665353	1	UNC Chapel Hill	Chemistry	Greggory Mathew Rice
202	MiSeq	SRR9671401	1	MRC Lab. of Molecular Biology	PNAC	Daniel de la Torre
203	MiSeq	SRR9694420	1	USDA	Agricultural Research Service	George C. Paoli
204	MiSeq	SRR9696347	1	North-West Univ.	Microbiology	Kotsoana Peter Montso
205	MiSeq	SRR9732245	1	USDA-FSIS		Labeed Ben-Ghaly
206	MiSeq	SRR975378	1	CFSAN		FDA/CFSAN:Justin Payne
207	MiSeq	SRR9824964	1	Univ. of Nebraska - Lincoln	Animal Science	Christopher Anderson
208	MiSeq	SRR9864911	1	Wayne State Univ.	Chemistry	Ramin Sakhtemani
209	MiSeq	SRR9964283	1	Nat. Univ. Biomedical Research Inst.	Bioinformatic and Bio-statistics	Sofia Ali
210	MiSeq	SRR9968301	1	Pulsenet		pulsenet service
	MiniSeq	Total	40
1	MiniSeq	ERR2777515	27	RIVM - Nat. Inst. for Public Health and th	Euro. Nuc. Archive	Euro. Nuc. Archive
2	MiniSeq	SRR10097238	6	USDA	ARS	Aixia Xu
3	MiniSeq	SRR9886731	3	Pulsenet		pulsenet service
4	MiniSeq	SRR7403873	1	Robert Koch Institut	Enteropathogenic Bacteria and Legionella	Christina Lang
5	MiniSeq	SRR8573904	1	universite paris Diderot site bichat	Microbiology	Andre birgy
6	MiniSeq	SRR8695865	1	Belarusian State Univ.	The Faculty of Biology	Alexander Lagonenko
7	MiniSeq	SRR9691129	1	Skolkovo Inst. of Science and Tech.	Life Sciences	Aleksandra Vasileva
	NextSeq 500	Total	160
1	NextSeq 500	DRR051046	4	CALGARY	Johann D.D. Pitout, Microbiology, Calgary Laborato	Johann D.D. Pitout, Microbiology, Calgary Laborato
2	NextSeq 500	DRR065639	4	KYOTO_GM	Clinical Lab. Medicine, Kyoto Univ. Gra	Clinical Lab. Medicine, Kyoto Univ. Gra
3	NextSeq 500	DRR129837	4	NIID	Lab. of Bacterial Genomics, Pathogen Genomic	Lab. of Bacterial Genomics, Pathogen Genomic
4	NextSeq 500	ERR3063452	4	Instituto de Salud Carlos III	Euro. Nuc. Archive	Euro. Nuc. Archive
5	NextSeq 500	ERR1837604	4	Saolta	Euro. Nuc. Archive	Euro. Nuc. Archive
6	NextSeq 500	SRR10065352	4	Walailak Univ.	Akkhrararatchakumari Veterinary College	Thotsapol Thomrongsuwannakij
7	NextSeq 500	SRR10094626	4	Washington Univ. in St. Louis School of Medic	Computational and Systems Biology	Alaric W D'Souza
8	NextSeq 500	SRR2970288	4	FDA	DMB	SOLOMON GEBRU
9	NextSeq 500	SRR3989534	4	CFSAN
10	NextSeq 500	SRR6048398	4	Inst. of Medical Microbiology , Justus Liebig	Microbilogy	Hiren Ghosh
11	NextSeq 500	SRR6049579	4	Western Sydney Local Health District	Centre for Infectious Diseases and Microbiology- P	Rajat Dhakal
12	NextSeq 500	SRR6388512	4	FDA	CFSAN	Maria Sanchez Leon
13	NextSeq 500	SRR6456008	4	Univ. of Sydney	Westmead Inst. for Medical Research	Nouri Laura BEN ZAKOUR
14	NextSeq 500	SRR7799232	4	CFSAN		fda service
15	NextSeq 500	SRR7040505	4	jilhan's shared submissions	Biology	Judith Ilhan
16	NextSeq 500	SRR7297600	4	Univ. of Pittsburgh	School of Medicine	Marissa Pacey
17	NextSeq 500	SRR8449220	4	GEO		Gene Expression Omnibus (GEO), NCBI, NLM, NIH, htt
18	NextSeq 500	SRR7535007	4	Genomic Microbiology Group	Biology	Judith Ilhan
19	NextSeq 500	SRR7828822	4	Univ. of Queensland	UQ Centre for Clinical Research	Patrick Harris
20	NextSeq 500	SRR8426583	4	Queensland Health Forensic and Scientific Services	Public Health Microbiology	Christine J.D. Guglielmino
21	NextSeq 500	SRR8449826	4	Sao Paulo State Univ.	Biological Sciences	Patrick da Silva
22	NextSeq 500	SRR8984168	4	UMC Utrecht	Medical Microbiology	Anita Schurch
23	NextSeq 500	SRR9663534	4	Univ. of Veterinary and Pharmaceutical Scienc	Dept. of Biology and Wildlife Diseases	Adam Valcek
24	NextSeq 500	SRR9665352	4	UNC Chapel Hill	Chemistry	Greggory Mathew Rice
25	NextSeq 500	ERR2027869	3	Dept. of Evolutionary Biology and Environment	Euro. Nuc. Archive	Euro. Nuc. Archive
26	NextSeq 500	ERR2192287	3	Forensic and Scientific Services	Euro. Nuc. Archive	Euro. Nuc. Archive
27	NextSeq 500	ERR2259383	3	Federal Inst. For Risk Assessment (Bfr)	Euro. Nuc. Archive	Euro. Nuc. Archive
28	NextSeq 500	ERR2352505	3	Univ. Of Cologne	Euro. Nuc. Archive	Euro. Nuc. Archive
29	NextSeq 500	ERR3209523	3	Univ. Hospital Basel	Euro. Nuc. Archive	Euro. Nuc. Archive
30	NextSeq 500	SRR3886552	3	Univ. of Lodz	Dept. of Molecular Biophysics, Biobank Lab	Dept. of Molecular Biophysics, Biobank Lab
31	NextSeq 500	SRR6232123	3	New Jersey Medical School-Rutgers Univ.	PHRI center	Liang Chen
32	NextSeq 500	SRR7416822	3	Yonsei Univ.	Chemistry	Soyeong Jun
33	NextSeq 500	SRR7454728	3	Technical Univ. of Denmark	The Novo Nordisk Foundation Center for Biosustaina	Christian Bille Jendresen
34	NextSeq 500	SRR7815271	3	UC San Diego	Bioengineering	Colton J Lloyd
35	NextSeq 500	SRR8179887	3	Pennsylvania State Univ.	Chemical Engineering, Biological Engineering	Howard M Salis
36	NextSeq 500	SRR8533909	3	Public Health Ontario	Research and Development	Nathalie Tijet
37	NextSeq 500	DRR100386	2	KEIO-IAB	Institue for Advanced Biosciences, Keio Univ.	Institue for Advanced Biosciences, Keio Univ.
38	NextSeq 500	ERR2193922	2	Center for Genomic Epidemiology	Euro. Nuc. Archive	Euro. Nuc. Archive
39	NextSeq 500	ERR2534372	2	Dept. of Microbiology and Molecular Genetics,	Euro. Nuc. Archive	Euro. Nuc. Archive
40	NextSeq 500	ERR3317514	2	Utrecht Univ.	Euro. Nuc. Archive	Euro. Nuc. Archive
41	NextSeq 500	SRR5138863	2	UMass Medical School	Center for Microbiome Research	Doyle Ward
42	NextSeq 500	SRR8844760	2	Washington Univ. in St. Louis School of Medic	Pathology and Immunology	Robert Thaenert
43	NextSeq 500	SRR9924677	2	Univ. of Queensland	School of Chemistry and Molecular Biosciences	Scott A Beatson
44	NextSeq 500	ERR1025350	1	The Hebrew Univ. of Jerusalem, Israel	Euro. Nuc. Archive	Euro. Nuc. Archive
45	NextSeq 500	ERR1989106	1		Euro. Nuc. Archive	Euro. Nuc. Archive
46	NextSeq 500	ERR2704796	1	Nat. Center for Microbiology - Inst. of He	Euro. Nuc. Archive	Euro. Nuc. Archive
47	NextSeq 500	SRR5344482	1	Veterinary Research Inst.	Immunology	Darina Cejkova
48	NextSeq 500	SRR5558420	1	Nat. Center for Microbiology - Inst. of He	Reference and Research Lab. of Food and Wate	Sergio Sanchez
49	NextSeq 500	SRR5813581	1	DTU	Novo Nordisk Foundation Center for Biosustainabili	Andreas Porse
50	NextSeq 500	SRR5927195	1	Aligarh MUslim Univ.	Interdisciplinary Biotech. Unit	Asad U Khan
51	NextSeq 500	SRR6364638	1	Univ. of Queensland	School of Chemistry and Molecular Biosciences	Brian M Forde
52	NextSeq 500	SRR6940103	1	Arizona State Univ.	Biodesign Center for Mechanisms of Evolution	Megan Grace Behringer
53	NextSeq 500	SRR7349974	1	Nat. Univ. of Singapore and Genome Instit	Medicine / Infectious Diseases	Swaine L Chen
54	NextSeq 500	SRR7624353	1	Univ. of Pittsburgh School of Medicine	Division of Infectious Diseases	Yohei Doi
55	NextSeq 500	SRR7819144	1	US Food and Drug Administration	Dept. of Molecular Biology	Jayanthi Gangiredla
56	NextSeq 500	SRR8494137	1	Washington Univ. in Saint Louis	Pathology and Immunology	Nathan Crook
57	NextSeq 500	SRR9645716	1	Skolkovo Inst. of Science and Tech.	Skoltech Center of Life Sciences	Anna Shiriaeva
	NextSeq 550	Total	171
1	NextSeq 550	ERR1841152	80	Warwick Univ.	Euro. Nuc. Archive	Euro. Nuc. Archive
2	NextSeq 550	SRR7866058	35	Kenyon College	Biology	Jeremy Philippe Moore
3	NextSeq 550	SRR5121873	33	Kenyon College	Biology	Preston Basting
4	NextSeq 550	SRR4164003	12	Univ. of Georgia	Environmental Health Science	Adelumola Oladeinde
5	NextSeq 550	SRR8835636	7	Yonsei Univ.	Chemistry	Jeewon Lee
6	NextSeq 550	SRR6801478	2	Arbor Biotechnologies	Research	David Cheng
7	NextSeq 550	SRR8186051	1	Univ. of Sao Paulo	Microbiology	Miriam R Fernandes
8	NextSeq 550	SRR8441387	1	Cleveland Clinic	Translational Hematology and Oncology Research	Jacob G Scott
	HiSeq 2500	Total	141
1	HiSeq 2500	SRR1217287	4	Penn State Univ.	Mwangi Lab	Juan Antonio Raygoza Garay
2	HiSeq 2500	DRR061476	2	Uni_North_Carolina	Medicine / Division of Infectious Diseases, Unive	Medicine / Division of Infectious Diseases, Unive
3	HiSeq 2500	ERR1351685	2	Weizmann Institue Of Science	Euro. Nuc. Archive	Euro. Nuc. Archive
4	HiSeq 2500	ERR1370918	2	VETAGROSUP	Euro. Nuc. Archive	Euro. Nuc. Archive
5	HiSeq 2500	ERR1949075	2	Embl Euro. Bioinformatics Inst.	Euro. Nuc. Archive	Euro. Nuc. Archive
6	HiSeq 2500	ERR1957976	2	Univ. of York	Euro. Nuc. Archive	Euro. Nuc. Archive
7	HiSeq 2500	ERR2039643	2	Univ. Of Manchester	Euro. Nuc. Archive	Euro. Nuc. Archive
8	HiSeq 2500	ERR2135235	2	The Roslin Inst.	Euro. Nuc. Archive	Euro. Nuc. Archive
9	HiSeq 2500	ERR2226598	2	Univ. Of North Carolina At Chapel Hill	Euro. Nuc. Archive	Euro. Nuc. Archive
10	HiSeq 2500	ERR2580161	2	Nanyang Tech. Univ. Food Tech. C	Euro. Nuc. Archive	Euro. Nuc. Archive
11	HiSeq 2500	ERR2639318	2		Euro. Nuc. Archive	Euro. Nuc. Archive
12	HiSeq 2500	ERR2834322	2	Norwegian Veterinary Inst.	Euro. Nuc. Archive	Euro. Nuc. Archive
13	HiSeq 2500	ERR3341400	2	Inserm, Iame, Umr 1137	Euro. Nuc. Archive	Euro. Nuc. Archive
14	HiSeq 2500	ERR588856	2	GSC
15	HiSeq 2500	SRR1914373	2	NTU	SCELSE	Krishnakumar Sivakumar
16	HiSeq 2500	SRR2054511	2	Indiana Univ.	Lynch Lab	Jean-Francois GOUT
17	HiSeq 2500	SRR2060010	2	Beijing Inst. of Genomics, Chinese Academy of		Kaile Wang
18	HiSeq 2500	SRR2062509	2	Nanyang Tech. Univ.		Maria Yung
19	HiSeq 2500	SRR2864015	2	Nanjing Agricultural Univ.	Key Lab of Animal Bacteriology, Ministry of Agricu	Xiangkai Zhuge
20	HiSeq 2500	SRR3144708	2	Tian Jin Univ. of Science and Tech.		Du Wen
21	HiSeq 2500	SRR3305242	2	Peking Univ.	Biodynamics Optical Imaging Center	Biodynamics Optical Imaging Center
22	HiSeq 2500	SRR3587387	2	Broad Inst./MIT	Biological Enginnering	Biological Enginnering
23	HiSeq 2500	SRR3615377	2	Harvard Univ.	Systems Biology	Systems Biology
24	HiSeq 2500	SRR4292314	2	Singapore Centre for Environmental Life Sciences E	Integrative Analysis Unit	Rohan Williams
25	HiSeq 2500	SRR6825086	2	PHE
26	HiSeq 2500	SRR5381109	2	Univ. of Pittsburgh School of Medicine	Division of Infectious Diseases	Yohei Doi
27	HiSeq 2500	SRR5447686	2	Harvard Medical School	Genetics	Gleb Kuznetsov
28	HiSeq 2500	SRR5863010	2	Cornell Univ.	Dept. of Food Science	Sophia Harrand
29	HiSeq 2500	SRR6184375	2	mEpilab, Massey Univ.	The Inst. of Veterinary, Animal and Biomedical	Andrew Springer Browne
30	HiSeq 2500	SRR6003477	2	Zoological Inst., Kiel Univ.	Evolutionary Ecology and Genetics	Wentao Yang
31	HiSeq 2500	SRR6024993	2	Univ. of Bern	CMPG, Inst. of Ecology and Evolution	Isabelle Duperret
32	HiSeq 2500	SRR6067093	2	Peking Univ. People's Hospital	Dept. of Clinical Lab.	Ruobing Wang
33	HiSeq 2500	SRR6701909	2	BI	?	bi service
34	HiSeq 2500	SRR7040494	2	jilhan's shared submissions	Biology	Judith Ilhan
35	HiSeq 2500	SRR7216845	2	Anhui Agriculture Univ.	School of Life Sciences	Lumin Yu
36	HiSeq 2500	SRR7361756	2	SCELSE, Nanyang Tech. Univ., Singapor	Cluster 4	Gurjeet S Kohli
37	HiSeq 2500	SRR7457529	2	ARMRC	Biomolecular Engineering	Jay W Kim
38	HiSeq 2500	SRR7535018	2	Genomic Microbiology Group	Biology	Judith Ilhan
39	HiSeq 2500	SRR7592218	2	AgResearch Limited	Food & Bio-based Products	Adrian Cookson
40	HiSeq 2500	SRR7695728	2	Universite de Montreal	Microbiologie, infectiologie et immunologie	Marc Drolet
41	HiSeq 2500	SRR7749992	2	College of Animal Science and Tech.	Anhui Agriculture Univ.	Mei Xue
42	HiSeq 2500	SRR7905333	2	Tianjin institute of industrial biotechnology, Chi	Industrial Enzymes Nat. Engineering Lab.	Zhenxiao Yu
43	HiSeq 2500	SRR8182907	2	Nanyang Tech. Univ.	Nanyang Tech. Univ. Food Tech. C	Moon Tay
44	HiSeq 2500	SRR8404664	2	Centre for DNA Fingerprinting and Diagnostics	Lab. of Bacterial Genetics	J Gowrishankar
45	HiSeq 2500	SRR8607537	2	Chinese Academy of Sciences	Wuhan Inst. of Virology	jintian xu
46	HiSeq 2500	SRR8634287	2	Inst. for Genome Sciences, Univ. of Maryl	Bioinformatics	Suvarna Nadendla
47	HiSeq 2500	DRR016068	1	GIFU_MED	Gifu Univ. School of Medicine Pathogenic Bact	Gifu Univ. School of Medicine Pathogenic Bact
48	HiSeq 2500	DRR089627	1	AIST	Nat. Inst. of Advanced Industrial Science	Nat. Inst. of Advanced Industrial Science
49	HiSeq 2500	DRR093119	1	WASEDA	Dept. of Life Science and Medical Bioscience,	Dept. of Life Science and Medical Bioscience,
50	HiSeq 2500	DRR100436	1	UT-ARTSCI	Wakamoto Lab.	Wakamoto Lab.
51	HiSeq 2500	ERR1276261	1	PHE	Euro. Nuc. Archive	Euro. Nuc. Archive
52	HiSeq 2500	ERR1618847	1	Amphia Hospital	Euro. Nuc. Archive	Euro. Nuc. Archive
53	HiSeq 2500	ERR2209435	1	IZSLT (Istituto Zooprofilattico Sperimentale del L	Euro. Nuc. Archive	Euro. Nuc. Archive
54	HiSeq 2500	ERR2365423	1	Istituto Superiore Di Sanita	Euro. Nuc. Archive	Euro. Nuc. Archive
55	HiSeq 2500	ERR2455336	1	Univ. Of Sheffield	Euro. Nuc. Archive	Euro. Nuc. Archive
56	HiSeq 2500	ERR3265013	1	Nat. Inst. of Public Health and Environmen	Euro. Nuc. Archive	Euro. Nuc. Archive
57	HiSeq 2500	ERR3407987	1	Institut de Biologie Integrative de la Cellule	Euro. Nuc. Archive	Euro. Nuc. Archive
58	HiSeq 2500	ERR3440515	1	Univ. Of Colorado Denver, School Of Medicine	Euro. Nuc. Archive	Euro. Nuc. Archive
59	HiSeq 2500	ERR766384	1	RIVM	Euro. Nuc. Archive	Euro. Nuc. Archive
60	HiSeq 2500	SRR1186394	1	UMIGS	Genomics Resource Core	Liu Xinyue
61	HiSeq 2500	SRR1283288	1	Health Protection Agency	Lab. of Gastrointestinal Pathogens	Timothy Dallman
62	HiSeq 2500	SRR1768060	1	Univ. of Minnesota	Johnson Lab	Kevin Lang
63	HiSeq 2500	SRR1793813	1	Univ. of Delaware	Papoutsakis Lab	Eleftherios Papoutsakis
64	HiSeq 2500	SRR1813744	1	Broad Inst. of MIT and Harvard	Livny	Jonathan Livny
65	HiSeq 2500	SRR1919614	1	Michigan State Univ.	Whitehead Lab	James Stapleton
66	HiSeq 2500	SRR1931189	1	UMIGS	Genomics Resource Core	Luke Tallon
67	HiSeq 2500	SRR2915097	1	Indiana Univ.	Michael Lynch lab	Hongan Long
68	HiSeq 2500	SRR3722117	1	Harvard Medical School	Systems Biology	Systems Biology
69	HiSeq 2500	SRR4115684	1	edlb-cdc	Enteric Diseases Lab. Branch	edlb-cdc service
70	HiSeq 2500	SRR4140240	1	JGI		JGI SRA
71	HiSeq 2500	SRR5088180	1	edlb-cdc		edlb-cdc service
72	HiSeq 2500	SRR5194987	1	The Univ. of Queensland	Australian Infectious Diseases Research Centre, Sc	Minh-Duy Phan
73	HiSeq 2500	SRR5258776	1	Nestle Inst. of Health Sciences	Functional Genomics	Kassam Mohamed
74	HiSeq 2500	SRR5279323	1	North Dakota State Univ.	Dept. of Microbiological Sciences	Oleksandr Maistrenko
75	HiSeq 2500	SRR5280252	1	Indiana Univ.	Biology	Hongan Long
76	HiSeq 2500	SRR5482170	1	Arsanis Biosciences GmbH	MIV	Michele Mutti
77	HiSeq 2500	SRR5521494	1	Peking Univ. People's hospital	Dept. of Clinical Lab.	Yawei Zhang
78	HiSeq 2500	SRR5572609	1	UW-Madison, Pfleger Lab	Chemical and Biological Engineering	Gina Gordon
79	HiSeq 2500	SRR5830100	1	UC San Diego	Bioengineering	Jonathan Monk
80	HiSeq 2500	SRR5936511	1	Univ. of Queensland	UQ Centre for Clinical Research	Patrick Harris
81	HiSeq 2500	SRR6513355	1	Wuhan Inst. of Tech.	School of Chemical Engineering and Pharmacy	Junliang Zhong
82	HiSeq 2500	SRR7230064	1	Univ. of Bath	Biology and Biochemistry	Nicola Marie Coyle
83	HiSeq 2500	SRR7469883	1	Univ. of Tech., Sydney	i3	Max Laurence Cummins
84	HiSeq 2500	SRR7819316	1	Univ. Grenoble Alpes	LiPhy	Stephan Lacour
85	HiSeq 2500	SRR8060798	1	Broad Inst.	Infectious Disease and Microbiome (IDM) Program	Xiaofang Jiang
86	HiSeq 2500	SRR8115633	1	UNIFESP	Microbiology and Immunology	Fernanda Fernandes dos Santos
87	HiSeq 2500	SRR8176980	1	UMIGS	Genomics Resource Center	Luke Tallon
88	HiSeq 2500	SRR8368414	1	Federal research and Clinical Center of Physical-C	Dept. of molecular biology and genetics	Andrei Guliaev
89	HiSeq 2500	SRR8480428	1	Amrita Viswa Vidyapeetham	School of Biotech.	Sanjay Pal
90	HiSeq 2500	SRR8792696	1	Public Health England	Gastrointestinal Bacteria Reference Unit	David R Greig
91	HiSeq 2500	SRR8867895	1	Theo Allnutt Bioinformatics	Bioinformatics	Theodore Richard Allnutt
92	HiSeq 2500	SRR9620280	1	Universite Laval	Centre de Recherche en Infectiologie	Philippe Leprohon
93	HiSeq 2500	SRR9717097	1	Univ. of Veterinary Medicine Vienna	Dept. for Farm Animal and Public Health in Ve	Catia Pacifico
	NovaSeq 6000	Total	239
1	NovaSeq 6000	SRR11810195	40	NEIKER - Basque Inst. for Agricultural Researc	Animal Health Dept.	Medelin Ocejo
2	NovaSeq 6000	ERR4221187	34	IMBIM(Dept. of Medical Biochemistry and Micro	Euro. Nuc. Archive	Euro. Nuc. Archive
3	NovaSeq 6000	SRR11075478	30	Univ. of Illinois at Urbana-Champaign	Civil and Environmental Engineering	Yue Xing
4	NovaSeq 6000	SRR12020688	30	Univ. of Tech. Sydney	ithree institute	Veronica Jarocki
5	NovaSeq 6000	SRR7664908	23	GEO		Gene Expression Omnibus (GEO), NCBI, NLM, NIH, htt
6	NovaSeq 6000	SRR8610355	18	Univ. of Bern	Inst. for Infectious Diseases	Mathieu Clement
7	NovaSeq 6000	SRR9648314	13	JGI		JGI SRA
8	NovaSeq 6000	SRR11018568	12	Colorado State Univ.	Dept. of Biology	Daniel B Sloan
9	NovaSeq 6000	SRR11286234	10	Boston Univ.	Biomedical Engineering	Carly Ching
10	NovaSeq 6000	SRR11307872	6	Yangzhou Univ.	College of Veterinary Medicine	peili wang
11	NovaSeq 6000	SRR11791061	6	Stanford Univ.	BioEngineering	Anthony Lyndon Shiver
12	NovaSeq 6000	SRR11593518	4	Univ. College Cork	Cancer Research at UCC	Sidney Walker
13	NovaSeq 6000	SRR12041927	4	Univ. of California Irvine	Ecology and Evolutionary Biology	Tiffany N Batarseh
14	NovaSeq 6000	SRR9074522	4	Univ. of Tech. Sydney	ithree institute	Kay Anantanawat
15	NovaSeq 6000	ERR3713240	1	RIVM	Euro. Nuc. Archive	Euro. Nuc. Archive
16	NovaSeq 6000	ERR4010337	1	Univ. of Greifswald, Inst. of Pharmacy	Euro. Nuc. Archive	Euro. Nuc. Archive
17	NovaSeq 6000	ERR4059196	1	Leiden Univ. Medical Center	Euro. Nuc. Archive	Euro. Nuc. Archive
18	NovaSeq 6000	SRR9047311	1	Univ. of Toronto	Molecular Genetics	William Wiley Navarre
19	NovaSeq 6000	SRR9643625	1	Nat. Inst. of Advanced Industrial Science	Bioproduction Research Inst.	Kentaro Miyazaki
	HiSeq X Ten	Total	163
1	HiSeq X Ten	SRR7879965	40	BI		bi service
2	HiSeq X Ten	SRR7716577	39	West China Hospital, Sichuan Univ.	Center of Infectious Diseases	Zhiyong Zong
3	HiSeq X Ten	SRR6069470	29	Peking Univ. People's Hospital	Dept. of Clinical Lab.	Ruobing Wang
4	HiSeq X Ten	SRR7280090	12	Beijing university of agriculture	Food science and engineering	xiaoxia Li
5	HiSeq X Ten	SRR7537408	12	GEO		Gene Expression Omnibus (GEO), NCBI, NLM, NIH, htt
6	HiSeq X Ten	SRR9855382	10	South China Agricultural Univ.	College of Veterinary Medicine	Xiufeng Zhang
7	HiSeq X Ten	SRR7641178	7	College of Animal Science South China Agricultural	No.483 Wushan, Tianhe District, Guangzhou City	yiwen yang
8	HiSeq X Ten	SRR7474260	6	Jiangnang Univ.	Nat. Engineering Lab. for Cereal Ferment	Kangjia Zhu
9	HiSeq X Ten	SRR8335003	5	College of Biotech. and Pharmaceutical Engine	State Key Lab. of Materials-Oriented Chemica	Yong Chen
10	HiSeq X Ten	SRR7205166	2	Liaocheng Univ.	Agricultural College	WANG Ren-hu
11	HiSeq X Ten	ERR2893770	1		Euro. Nuc. Archive	Euro. Nuc. Archive
